# Supplementary material for: Phylogeography of the Bradyrhizobium spp. Associated With Peanut, Arachis hypogaea: Fellow Travelers or New Associations?
Source: Front Microbiol. 2019 Sep 4;10:2041. doi: 10.3389/fmicb.2019.02041 (PMC6737463; doi:10.3389/fmicb.2019.02041)
Supplement: TABLE S1 — Presents a list of all strains used. [file Data_Sheet_1.xlsx]

## Sheet: Sheet1
Bacterial species	Country of origin	Host plant species or collection site	Abreviations used in trees
Bradyrhizobium arachidis CCBAU 23155	China	Arachis hypogaea	Bara_CCBAU_23155
Bradyrhizobium arachidis CCBAU 45332	China	Arachis hypogaea	Bara_CCBAU_45332
Bradyrhizobium japonicum CCBAU 45394	China	Arachis hypogaea	Bjap_CCBAU_45394
Bradyrhizobium sp. CCBAU 11315	China	Arachis hypogaea	Bspe_CCBAU_11315
Bradyrhizobium sp. CCBAU 11345	China	Arachis hypogaea	Bspe_CCBAU_11345
Bradyrhizobium sp. CCBAU 11350	China	Arachis hypogaea	Bspe_CCBAU_11350
Bradyrhizobium sp. CCBAU 11355	China	Arachis hypogaea	Bspe_CCBAU_11355
Bradyrhizobium sp. CCBAU 11357	China	Arachis hypogaea	Bspe_CCBAU_11357
Bradyrhizobium sp. CCBAU 11360	China	Arachis hypogaea	Bspe_CCBAU_11360
Bradyrhizobium sp. CCBAU 11361	China	Arachis hypogaea	Bspe_CCBAU_11361
Bradyrhizobium sp. CCBAU 11379	China	Arachis hypogaea	Bspe_CCBAU_11379
Bradyrhizobium sp. CCBAU 11386	China	Arachis hypogaea	Bspe_CCBAU_11386
Bradyrhizobium sp. CCBAU 11408	China	Arachis hypogaea	Bspe_CCBAU_11408
Bradyrhizobium sp. CCBAU 11419	China	Arachis hypogaea	Bspe_CCBAU_11419
Bradyrhizobium sp. CCBAU 11423	China	Arachis hypogaea	Bspe_CCBAU_11423
Bradyrhizobium sp. CCBAU 11427	China	Arachis hypogaea	Bspe_CCBAU_11427
Bradyrhizobium sp. CCBAU 11430	China	Arachis hypogaea	Bspe_CCBAU_11430
Bradyrhizobium sp. CCBAU 11434	China	Arachis hypogaea	Bspe_CCBAU_11434
Bradyrhizobium sp. CCBAU 11440	China	Arachis hypogaea	Bspe_CCBAU_11440
Bradyrhizobium sp. CCBAU 11442	China	Arachis hypogaea	Bspe_CCBAU_11442
Bradyrhizobium sp. CCBAU 11445	China	Arachis hypogaea	Bspe_CCBAU_11445
Bradyrhizobium sp. CCBAU 11448	China	Arachis hypogaea	Bspe_CCBAU_11448
Bradyrhizobium sp. CCBAU 11450	China	Arachis hypogaea	Bspe_CCBAU_11450
Bradyrhizobium sp. CCBAU 11451	China	Arachis hypogaea	Bspe_CCBAU_11451
Bradyrhizobium sp. CCBAU 11456	China	Arachis hypogaea	Bspe_CCBAU_11456
Bradyrhizobium sp. CCBAU 11466	China	Arachis hypogaea	Bspe_CCBAU_11466
Bradyrhizobium sp. CCBAU 11472	China	Arachis hypogaea	Bspe_CCBAU_11472
Bradyrhizobium sp. CCBAU 21338	China	Arachis hypogaea	Bspe_CCBAU_21338
Bradyrhizobium sp. CCBAU 21342	China	Arachis hypogaea	Bspe_CCBAU_21342
Bradyrhizobium sp. CCBAU 21348	China	Arachis hypogaea	Bspe_CCBAU_21348
Bradyrhizobium sp. CCBAU 21349	China	Arachis hypogaea	Bspe_CCBAU_21349
Bradyrhizobium sp. CCBAU 21355	China	Arachis hypogaea	Bspe_CCBAU_21355
Bradyrhizobium sp. CCBAU 21356	China	Arachis hypogaea	Bspe_CCBAU_21356
Bradyrhizobium sp. CCBAU 21358	China	Arachis hypogaea	Bspe_CCBAU_21358
Bradyrhizobium sp. CCBAU 21359	China	Arachis hypogaea	Bspe_CCBAU_21359
Bradyrhizobium sp. CCBAU 21360	China	Arachis hypogaea	Bspe_CCBAU_21360
Bradyrhizobium sp. CCBAU 21362	China	Arachis hypogaea	Bspe_CCBAU_21362
Bradyrhizobium sp. CCBAU 21365	China	Arachis hypogaea	Bspe_CCBAU_21365
Bradyrhizobium sp. CCBAU 21371	China	Arachis hypogaea	Bspe_CCBAU_21371
Bradyrhizobium sp. CCBAU 25360	China	Arachis hypogaea	Bspe_CCBAU_25360
Bradyrhizobium sp. CCBAU 25374	China	Arachis hypogaea	Bspe_CCBAU_25374
Bradyrhizobium sp. CCBAU 45377	China	Arachis hypogaea	Bspe_CCBAU_45377
Bradyrhizobium sp. CCBAU 45382	China	Arachis hypogaea	Bspe_CCBAU_45382
Bradyrhizobium sp. CCBAU 45384	China	Arachis hypogaea	Bspe_CCBAU_45384
Bradyrhizobium sp. CCBAU 51627	China	Arachis hypogaea	Bspe_CCBAU_51627
Bradyrhizobium sp. CCBAU 51640	China	Arachis hypogaea	Bspe_CCBAU_51640
Bradyrhizobium sp. CCBAU 51663	China	Arachis hypogaea	Bspe_CCBAU_51663
Bradyrhizobium sp. CCBAU 51688	China	Arachis hypogaea	Bspe_CCBAU_51688
Bradyrhizobium sp. CCBAU 51733	China	Arachis hypogaea	Bspe_CCBAU_51733
Bradyrhizobium sp. CCBAU 51736	China	Arachis hypogaea	Bspe_CCBAU_51736
Bradyrhizobium sp. CCBAU 51745	China	Arachis hypogaea	Bspe_CCBAU_51745
Bradyrhizobium sp. CCBAU 51753	China	Arachis hypogaea	Bspe_CCBAU_51753
Bradyrhizobium sp. CCBAU 51757	China	Arachis hypogaea	Bspe_CCBAU_51757
Bradyrhizobium sp. CCBAU 51765	China	Arachis hypogaea	Bspe_CCBAU_51765
Bradyrhizobium sp. CCBAU 51768	China	Arachis hypogaea	Bspe_CCBAU_51768
Bradyrhizobium sp. CCBAU 51770	China	Arachis hypogaea	Bspe_CCBAU_51770
Bradyrhizobium sp. CCBAU 51776	China	Arachis hypogaea	Bspe_CCBAU_51776
Bradyrhizobium sp. CCBAU 51778	China	Arachis hypogaea	Bspe_CCBAU_51778
Bradyrhizobium sp. CCBAU 51781	China	Arachis hypogaea	Bspe_CCBAU_51781
Bradyrhizobium sp. CCBAU 51787	China	Arachis hypogaea	Bspe_CCBAU_51787
Bradyrhizobium sp. CCBAU 53373	China	Arachis hypogaea	Bspe_CCBAU_53373
Bradyrhizobium sp. CCBAU 53380	China	Arachis hypogaea	Bspe_CCBAU_53380
Bradyrhizobium sp. CCBAU 53390	China	Arachis hypogaea	Bspe_CCBAU_53390
Bradyrhizobium sp. CCBAU 53415	China	Arachis hypogaea	Bspe_CCBAU_53415
Bradyrhizobium sp. CCBAU 53421	China	Arachis hypogaea	Bspe_CCBAU_53421
Bradyrhizobium sp. CCBAU 65884	China	Arachis hypogaea	Bspe_CCBAU_65884
Bradyrhizobium sp. WBAH10	India	Arachis hypogaea	Bspe_nocol_WBAH10
Bradyrhizobium arachidis CCBAU 051107	China	Arachis hypogaea	REF_Bara_CCBAU_051107
Bradyrhizobium canariense LMG 22265	Canary Islands	Chamaecytisus proliferus	REF_Bcan_LMG_22265
Bradyrhizobium cytisi CTAW11	Morocco	Cytisus triflorus	REF_Bcyt_nocol_CTAW11
Bradyrhizobium daqingense CCBAU 15774	China	Glycine max	REF_Bdaq_CCBAU_15774
Bradyrhizobium erythrophlei CCBAU 53325	China	Erythrophloeum fordii	REF_Bery_CCBAU_53325
Bradyrhizobium ferriligni CCBAU 51502	China	Erythrophloeum fordii	REF_Bfer_CCBAU_51502
Bradyrhizobium ganzhouense RITF806	China	Acacia melanoxylon	REF_Bgan_nocol_RITF806
Bradyrhizobium huanghuaihaiense CCBAU 23303	China	Glycine max	REF_Bhua_CCBAU_23303
Bradyrhizobium icense LMTR 13	Peru	Phaseolus lunatus	REF_Bice_LMTR_13
Bradyrhizobium ingae BR 10250	Brazil	Inga laurina	REF_Bing_BR_10250
Bradyrhizobium iriomotense EK05	Japan	Tumor like root of the legume Entada koshunensis	REF_Biri_nocol_EK05
Bradyrhizobium jicamae PAC68	Honduras	Pachyrrhizus erosus	REF_Bjic_nocol_PAC68
Bradyrhizobium kavangense 14-3	Namibia	Vigna unguiculata	REF_Bkav_nocol_14-3
Bradyrhizobium lablabi CCBAU 23086	China	Lablab purpureus/Arachis hypogea	REF_Blab_CCBAU_23086
Bradyrhizobium liaoningense LMG 18230	China	Glycine max	REF_Blia_LMG_18230
Bradyrhizobium manausense BR 3351	Brazil	Vigna unguiculata	REF_Bman_BR_3351
Bradyrhizobium namibiense 5-10	Namibia	Lablab purpureus	REF_Bnam_nocol_5-10
Bradyrhizobium neotropicale BR 10247	Brazil	Centrolobium paraense	REF_Bneo_BR_10247
Bradyrhizobium ottawaense OO99	Canada	Glycine max	REF_Bott_nocol_OO99
Bradyrhizobium pachyrhizi PAC48	Costa Rica	Pachyrrhizus erosus	REF_Bpac_nocol_PAC48
Bradyrhizobium paxllaeri LMTR 21	Peru	Phaseolus lunatus	REF_Bpax_LMTR_21
Bradyrhizobium stylosanthis BR 446	Brazil	Stylosanthes guianensis	REF_Bsty_BR_446
Bradyrhizobium subterraneum 58-2-1	Namibia	Arachis hypogaea	REF_Bsub_nocol_58-2-1
Bradyrhizobium tropiciagri CNPSo 1112 SEMIA 6148	Brazil	Neonotonia wightii	REF_Btro_CNPSo_1112
Bradyrhizobium valentinum LmjM3	Spain	Lupinus mariae-josephae	REF_Bval_nocol_LmjM3
Bradyrhizobium vignae 7-2	Namibia	Vigna unguiculata	REF_Bvig_nocol_7-2
Bradyrhizobium rifense CTAW71	Morocco	Cytisus triflorus	REF_Brif_nocol_CTAW71
Bradyrhizobium retamae Ro19	Morocco	Retama monosperma	REF_Bret_nocol_Ro19
